# Supplementary material for: Urea Fertilization Significantly Promotes Nitrous Oxide Emissions from Agricultural Soils and Is Attributed to the Short-Term Suppression of Nitrite-Oxidizing Bacteria during Urea Hydrolysis
Source: Microorganisms. 2024 Mar 28;12(4):685. doi: 10.3390/microorganisms12040685 (PMC11052285; doi:10.3390/microorganisms12040685)
Supplement: Supplementary file 1 [file microorganisms-12-00685-s001.zip]

Archive with 1 entries (1 files):
- microorganisms-2930650-supplementary.pdf
